# Supplementary material for: The Role of Vitamin D Supplementation in Enhancing Muscle Strength Post-Surgery: A Systemic Review
Source: Nutrients. 2025 Apr 29;17(9):1512. doi: 10.3390/nu17091512 (PMC12073290; doi:10.3390/nu17091512)
Supplement: Supplementary file 1 [file nutrients-17-01512-s001.zip]

Archive with 2 entries (2 files):
- Supplemenatry File S1.pdf
- Supplemenatry File S2 PRISMA_2020_checklist.pdf
